# Supplementary material for: Poxvirus Host Range Genes and Virus–Host Spectrum: A Critical Review
Source: Viruses. 2017 Nov 7;9(11):331. doi: 10.3390/v9110331 (PMC5707538; doi:10.3390/v9110331)
Supplement: Supplementary file 1 [file viruses-09-00331-s001.zip]

Archive with 16 entries (13 files):
- viruses-231207-supplementary/
- viruses-231207-supplementary/Sup Figure 1..jpg
- __MACOSX/
- __MACOSX/viruses-231207-supplementary/
- __MACOSX/viruses-231207-supplementary/._Sup Figure 1..jpg
- viruses-231207-supplementary/Sup Figure 2.jpg
- __MACOSX/viruses-231207-supplementary/._Sup Figure 2.jpg
- viruses-231207-supplementary/Sup table 1.pdf
- __MACOSX/viruses-231207-supplementary/._Sup table 1.pdf
- viruses-231207-supplementary/Sup table 2.xls
- __MACOSX/viruses-231207-supplementary/._Sup table 2.xls
- viruses-231207-supplementary/Sup table 3.pdf
- __MACOSX/viruses-231207-supplementary/._Sup table 3.pdf
- viruses-231207-supplementary/Sup. Figures Captions.doc
- __MACOSX/viruses-231207-supplementary/._Sup. Figures Captions.doc
- __MACOSX/._viruses-231207-supplementary
