# Supplementary material for: Poxvirus Host Range Genes and Virus–Host Spectrum: A Critical Review
Source: Viruses. 2017 Nov 7;9(11):331. doi: 10.3390/v9110331 (PMC5707538; doi:10.3390/v9110331)
Supplement: Supplementary file 1 [file viruses-09-00331-s001.zip › viruses-231207-supplementary/Sup table 2.xls]

## Sheet: Plan1
Subfamily	Genus	Species	Hosts	Number of species	Number of genera	Reference
Chordopoxvirinae	Parapoxvirus	Bovine papular stomatitis virus	Bos taurus	1	1	Linking virus genomes with host taxonomy
Chordopoxvirinae	Orthopoxvirus	Camelpox virus	Camelus sp, Homo sapiens	x	2	Poxviruses and the evolution of host range and virulence
Chordopoxvirinae	Avipoxvirus	Canarypox virus	Serinus sp	x	1	Linking virus genomes with host taxonomy
Chordopoxvirinae	Orthopoxvirus	Cowpox virus	Callithrix jacchus, Homo sapiens, Canis lupus familiaris, Ailurus fulgens, Felis silvestris, Felis catus, Panthera leo, Panthera onca, Panthera pardus, Puma concolor, Elephas maximus, Loxodonta africana, Equus caballus, Tapirus indicus, Diceros bicornis, Bos taurus, Mus musculus, Rattus norvegicus, Apodemus sylvaticus, Castor fiber, Microtus agrestis, Acinonyx jubatus, Leopardus pardalis, Sorex a…	x	y	Linking virus genomes with host taxonomy
Chordopoxvirinae	Orthopoxvirus	Ectromelia virus	Mus sp	x	1	Linking virus genomes with host taxonomy
Chordopoxvirinae	Avipoxvirus	Fowlpox virus	Gallus gallus, Meleagris gallopavo	2	2	Linking virus genomes with host taxonomy
Chordopoxvirinae	Capripoxvirus	Goatpox virus	Capra hircus, Ovis aries	2	2	Linking virus genomes with host taxonomy
Chordopoxvirinae	Leporipoxvirus	Hare fibroma virus	Lepus sp	x	1	Poxviruses and the evolution of host range and virulence
Chordopoxvirinae	Avipoxvirus	Juncopox virus	Junco hyemalis	1	1	Avipoxviruses: infection biology and their use as vaccine vectors
Chordopoxvirinae	Capripoxvirus	Lumpy skin disease virus	Bos taurus	1	1	Linking virus genomes with host taxonomy
Chordopoxvirinae	Molluscipoxvirus	Molluscum contagiosum virus	Homo sapiens	1	1	Linking virus genomes with host taxonomy
Chordopoxvirinae	Orthopoxvirus	Monkeypox virus	Homo sapiens, Mus musculus, Gliridae, Cynomys gunnisoni, Cynomys ludovicianus, Cynomys leucurus, Cynomys mexicanus, Cynomys parvidens, Heliosciurus ruwenzorii	x	y	Linking virus genomes with host taxonomy
Chordopoxvirinae	Orthopoxvirus	Raccoonpox virus	Procyon lotor	1	1	Linking virus genomes with host taxonomy
Chordopoxvirinae	Cervidpoxvirus	Mule deerpox virus	Odocoileus hemionus	1	1	Linking virus genomes with host taxonomy
Chordopoxvirinae	Avipoxvirus	Mynahpox virus	Gracula religiosa	1	1	Avipoxviruses: infection biology and their use as vaccine vectors
Chordopoxvirinae	Leporipoxvirus	Myxoma virus	Sylvilagus brasiliensis, Oryctolagus cuniculus	2	2	Linking virus genomes with host taxonomy
Chordopoxvirinae	Crocodylidpoxvirus	Nile crocodilepox virus	Crocodylus niloticus, C. porosus, C. johnsoni	3	1	Linking virus genomes with host taxonomy
Chordopoxvirinae	Parapoxvirus	Orf virus	Homo sapiens, Capra hircus, Ovis aries	3	3	Linking virus genomes with host taxonomy
Chordopoxvirinae	Parapoxvirus	Parapoxvirus of red deer in New Zealand	Cervus elaphus	1	1	Linking virus genomes with host taxonomy
Chordopoxvirinae	Avipoxvirus	Pigeonpox virus	Columba livia	1	1	Linking virus genomes with host taxonomy
Chordopoxvirinae	Parapoxvirus	Pseudocowpox virus	Bos taurus	1	1	Linking virus genomes with host taxonomy
Chordopoxvirinae	Avipoxvirus	Psittacinepox virus	Psittaciformes	x	y	Avipoxviruses: infection biology and their use as vaccine vectors
Chordopoxvirinae	Avipoxvirus	Quailpox virus	Callipepla squamata	1	1	Avipoxviruses: infection biology and their use as vaccine vectors
Chordopoxvirinae	Leporipoxvirus	Rabbit fibroma virus	Sylvilagus floridanus, Oryctolagus cuniculus	2	2	Linking virus genomes with host taxonomy
Chordopoxvirinae	Capripoxvirus	Sheeppox virus	Capra hircus, Ovis aries	2	2	Linking virus genomes with host taxonomy
Chordopoxvirinae	Centapoxvirus	Yokapox virus	Mus musculus, Mammalia	x	y	Linking virus genomes with host taxonomy
Chordopoxvirinae	Orthopoxvirus	Skunkpox virus	Chlorocebus aethiops, Mephitis mephitis	2	2	Linking virus genomes with host taxonomy
Chordopoxvirinae	Avipoxvirus	Sparrowpox virus	Passeridae	x	y	Avipoxviruses: infection biology and their use as vaccine vectors
Chordopoxvirinae	Leporipoxvirus	Squirrel fibroma virus	Tamiasciurus hudsonicus, Sciurus sp	x	2	Poxviruses and the evolution of host range and virulence
Chordopoxvirinae	Unassigned	Squirrelpox virus	Sciurus sp	x	1	Linking virus genomes with host taxonomy
Chordopoxvirinae	Unassigned	Pteropox virus	Pteropus scapulatus	1	1	Linking virus genomes with host taxonomy
Chordopoxvirinae	Avipoxvirus	Starlingpox virus	Cosmopsarus regius	1	1	Avipoxviruses: infection biology and their use as vaccine vectors
Chordopoxvirinae	Suipoxvirus	Swinepox virus	Sus scrofa	1	1	Linking virus genomes with host taxonomy
Chordopoxvirinae	Yatapoxvirus	Tanapox virus	Primates, Chlorocebus aethiops, Homo sapiens	x	y	Linking virus genomes with host taxonomy
Chordopoxvirinae	Orthopoxvirus	Taterapox virus	Tatera sp	x	1	Linking virus genomes with host taxonomy
Chordopoxvirinae	Avipoxvirus	Turkeypox virus	Meleagris gallopavo	1	1	Linking virus genomes with host taxonomy
Chordopoxvirinae	Orthopoxvirus	Vaccinia virus	Homo sapiens, Bos taurus, Oryzomys sp, Mus musculus, Equus caballus	x	y	Zoonotic Brazilian VACV - from field to therapy
Chordopoxvirinae	Orthopoxvirus	Variola virus	Homo sapiens	1	1	Linking virus genomes with host taxonomy
Chordopoxvirinae	Orthopoxvirus	Volepox virus	Chlorocebus aethiops, Microtus californicus	2	2	Linking virus genomes with host taxonomy
Chordopoxvirinae	Yatapoxvirus	Yaba monkey tumor virus	Erythrocebus patas, Macaca sp, Papio hamadryas, Homo sapiens	x	4	Linking virus genomes with host taxonomy
Entomopoxvirinae	Betaentomopoxvirus	Acrobasis zelleri entomopoxvirus	Lepidoptera, Orthoptera	x	y	Poxviridae In: Fields virology. Vol II. 6th
Entomopoxvirinae	Betaentomopoxvirus	Adoxophyes honmai entomopoxvirus	Adoxophyes honmai	1	1	Linking virus genomes with host taxonomy
Entomopoxvirinae	Gammaentomopoxvirus	Aedes aegypti entomopoxvirus	Diptera	x	y	Poxviridae In: Fields virology. Vol II. 6th
Entomopoxvirinae	Betaentomopoxvirus	Amsacta moorei entomopoxvirus	Lymantria dispar, Estigmene acre, Amsacta sp	x	3	Linking virus genomes with host taxonomy
Entomopoxvirinae	Alphaentomopoxvirus	Anomala cuprea entomopoxvirus	Anomala cuprea	1	1	Linking virus genomes with host taxonomy
Entomopoxvirinae	Alphaentomopoxvirus	Aphodius tasmaniae entomopoxvirus	Aphodius tasmaniae	x	y	Diagnosis and infectivity of entomopoxviruses from three Australian scarab beetle larvae (Coleoptera: Scarabaeidae)
Entomopoxvirinae	Betaentomopoxvirus	Arphia conspersa entomopoxvirus	Lepidoptera, Orthoptera	x	y	Poxviridae In: Fields virology. Vol II. 6th
Entomopoxvirinae	Gammaentomopoxvirus	Camptochironomus tentans entomopoxvirus	Diptera	x	y	Poxviridae In: Fields virology. Vol II. 6th
Entomopoxvirinae	Gammaentomopoxvirus	Chironomus attenuatus entomopoxvirus	Diptera	x	y	Poxviridae In: Fields virology. Vol II. 6th
Entomopoxvirinae	Gammaentomopoxvirus	Chironomus luridus entomopoxvirus	Diptera	x	y	Poxviridae In: Fields virology. Vol II. 6th
Entomopoxvirinae	Gammaentomopoxvirus	Chironomus plumosus entomopoxvirus	Diptera	x	y	Poxviridae In: Fields virology. Vol II. 6th
Entomopoxvirinae	Betaentomopoxvirus	Choristoneura biennis entomopoxvirus	Choristoneura fumiferana, Choristoneura biennis	2	2	Linking virus genomes with host taxonomy
Entomopoxvirinae	Betaentomopoxvirus	Choristoneura conflicta entomopoxvirus	Lepidoptera, Orthoptera	x	y	Poxviridae In: Fields virology. Vol II. 6th
Entomopoxvirinae	Betaentomopoxvirus	Choristoneura diversuma entomopoxvirus	Lepidoptera, Orthoptera	x	y	Poxviridae In: Fields virology. Vol II. 6th
Entomopoxvirinae	Betaentomopoxvirus	Choristoneura fumiferana entomopoxvirus	Lepidoptera, Orthoptera	x	y	Poxviridae In: Fields virology. Vol II. 6th
Entomopoxvirinae	Betaentomopoxvirus	Choristoneura rosaceana entomopoxvirus	Choristoneura rosaceana	1	1	Linking virus genomes with host taxonomy
Entomopoxvirinae	Betaentomopoxvirus	Chorizagrotis auxiliaris entomopoxvirus	Lepidoptera, Orthoptera	x	y	Poxviridae In: Fields virology. Vol II. 6th
Entomopoxvirinae	Alphaentomopoxvirus	Demodema bonariensis entomopoxvirus	Lepidoptera, Orthoptera	x	y	Poxviridae In: Fields virology. Vol II. 6th
Entomopoxvirinae	Alphaentomopoxvirus	Dermolepida albohirtum entomopoxvirus	Lepidoptera, Orthoptera	x	y	Poxviridae In: Fields virology. Vol II. 6th
Entomopoxvirinae	Unassigned	Diachasmimorpha entomopoxvirus	Diachasmimorpha longicaudata	1	1	Purification and Partial Characterization of an Entomopoxvirus (DlEPV) from a Parasitic Wasp of Tephritid Fruit Flies
Entomopoxvirinae	Alphaentomopoxvirus	Figulus sublaevis entomopoxvirus	Lepidoptera, Orthoptera	x	y	Poxviridae In: Fields virology. Vol II. 6th
Entomopoxvirinae	Alphaentomopoxvirus	Geotrupes sylvaticus entomopoxvirus	Lepidoptera, Orthoptera	x	y	Poxviridae In: Fields virology. Vol II. 6th
Entomopoxvirinae	Gammaentomopoxvirus	Goeldichironomus holoprasinus entomopoxvirus	Goeldichironomus holoprasinus	1	1	Purification and partial characterization of an entomopoxvirus of the midge Goeldichironomus holoprasinus
Entomopoxvirinae	Betaentomopoxvirus	Heliothis armigera entomopoxvirus	Lepidoptera, Orthoptera	x	y	Poxviridae In: Fields virology. Vol II. 6th
Entomopoxvirinae	Betaentomopoxvirus	Locusta migratoria entomopoxvirus	Lepidoptera, Orthoptera	x	y	Poxviridae In: Fields virology. Vol II. 6th
Entomopoxvirinae	Unassigned	Melanoplus sanguinipes entomopoxvirus 'O'	Locusta migratoria, Schistocera gregaria, Melanoplus sp	x	3	Linking virus genomes with host taxonomy
Entomopoxvirinae	Alphaentomopoxvirus	Melolontha melolontha entomopoxvirus	Melolontha melolontha	1	1	A new isolate of Melolontha melolontha entomopoxvirus in Turkey: Morphology, infectivity and prevalence in the field
Entomopoxvirinae	Betaentomopoxvirus	Mythimna separata entomopoxvirus	Mythimna separata	1	1	Linking virus genomes with host taxonomy
Entomopoxvirinae	Betaentomopoxvirus	Oedaleus senegalensis entomopoxvirus	Lepdoptera, Orthoptera	x	y	Poxviridae In: Fields virology. Vol II. 6th
Entomopoxvirinae	Betaentomopoxvirus	Operophtera brumata entomopoxvirus	Lepdoptera, Orthoptera	x	y	Poxviridae In: Fields virology. Vol II. 6th
Entomopoxvirinae	Betaentomopoxvirus	Schistocerca gregaria entomopoxvirus	Lepdoptera, Orthoptera	x	y	Poxviridae In: Fields virology. Vol II. 6th

## Sheet: Plan2
Acrobasis zelleri entomopoxvirus
Adoxophyes honmai entomopoxvirus
Aedes aegypti entomopoxvirus
Amsacta moorei entomopoxvirus
Anomala cuprea entomopoxvirus
Aphodius tasmaniae entomopoxvirus
Arphia conspersa entomopoxvirus
Bovine papular stomatitis virus
Camelpox virus
Camptochironomus tentans entomopoxvirus
Canarypox virus
Chironomus attenuatus entomopoxvirus
Chironomus luridus entomopoxvirus
Chironomus plumosus entomopoxvirus
Choristoneura biennis entomopoxvirus
Choristoneura conflicta entomopoxvirus
Choristoneura diversuma entomopoxvirus
Choristoneura fumiferana entomopoxvirus
Choristoneura rosaceana entomopoxvirus
Chorizagrotis auxiliaris entomopoxvirus
Cowpox virus
Demodema bonariensis entomopoxvirus
Dermolepida albohirtum entomopoxvirus
Diachasmimorpha entomopoxvirus
Ectromelia virus
Figulus sublaevis entomopoxvirus
Fowlpox virus
Geotrupes sylvaticus entomopoxvirus
Goatpox virus
Goeldichironomus holoprasinus entomopoxvirus
Hare fibroma virus
Heliothis armigera entomopoxvirus
Juncopox virus
Locusta migratoria entomopoxvirus	NA
Lumpy skin disease virus
Melanoplus sanguinipes entomopoxvirus 'O'
Melolontha melolontha entomopoxvirus
Molluscum contagiosum virus
Monkeypox virus
Mule deerpox virus
Mynahpox virus
Mythimna separata entomopoxvirus
Myxoma virus
Nile crocodilepox virus
Oedaleus senegalensis entomopoxvirus
Operophtera brumata entomopoxvirus
Orf virus
Parapoxvirus of red deer in New Zealand
Pigeonpox virus
Pseudocowpox virus
Psittacinepox virus
Pteropox virus	Linking virus genomes with host taxonomy	10.3390/v8030066
Quailpox virus
Rabbit fibroma virus
Raccoonpox virus
Schistocerca gregaria entomopoxvirus
Sheeppox virus
Skunkpox virus
Sparrowpox virus
Squirrel fibroma virus
Squirrelpox virus
Starlingpox virus
Swinepox virus
Tanapox virus
Taterapox virus
Turkeypox virus
Vaccinia virus
Variola virus
Volepox virus
Yaba monkey tumor virus
Yokapox virus	The Genome of Yoka Poxvirus	10.1128/JVI.00637-11
New poxviruses - ICTV 2017

## Sheet: Plan3
Acrobasis zelleri entomopoxvirus
Adoxophyes honmai entomopoxvirus
Aedes aegypti entomopoxvirus
Amsacta moorei entomopoxvirus
Anomala cuprea entomopoxvirus
Aphodius tasmaniae entomopoxvirus
Arphia conspersa entomopoxvirus
Camptochironomus tentans entomopoxvirus
Chironomus attenuatus entomopoxvirus
Chironomus luridus entomopoxvirus
Chironomus plumosus entomopoxvirus
Choristoneura biennis entomopoxvirus
Choristoneura conflicta entomopoxvirus
Choristoneura diversuma entomopoxvirus
Choristoneura fumiferana entomopoxvirus
Choristoneura rosaceana entomopoxvirus
Chorizagrotis auxiliaris entomopoxvirus
Demodema bonariensis entomopoxvirus
Dermolepida albohirtum entomopoxvirus
Diachasmimorpha entomopoxvirus
Figulus sublaevis entomopoxvirus
Geotrupes sylvaticus entomopoxvirus
Goeldichironomus holoprasinus entomopoxvirus
Heliothis armigera entomopoxvirus
Locusta migratoria entomopoxvirus
Melanoplus sanguinipes entomopoxvirus 'O'
Melolontha melolontha entomopoxvirus
Mythimna separata entomopoxvirus
Oedaleus senegalensis entomopoxvirus
Operophtera brumata entomopoxvirus
Schistocerca gregaria entomopoxvirus
